# Supplementary material for: Diagnosis of Secondary Bacterial Meningitis via Aromatic Metabolites and Biomarkers in Cerebrospinal Fluid
Source: Int J Mol Sci. 2025 Oct 29;26(21):10522. doi: 10.3390/ijms262110522 (PMC12609026; doi:10.3390/ijms262110522)
Supplement: Supplementary file 1 [file ijms-26-10522-s001.zip]

Archive with 1 entries (1 files):
- ijms-3877263-supplementary.xlsx
