# Supplementary material for: Diagnosis of Secondary Bacterial Meningitis via Aromatic Metabolites and Biomarkers in Cerebrospinal Fluid
Source: Int J Mol Sci. 2025 Oct 29;26(21):10522. doi: 10.3390/ijms262110522 (PMC12609026; doi:10.3390/ijms262110522)
Supplement: Supplementary file 1 [file ijms-26-10522-s001.zip › ijms-3877263-supplementary.xlsx]

## Sheet: Table S1
Table S1. All data on patients and results of cell, biochemical, biomarker, and metabolites analyses of their CSF samples.
Sample ID	Patients ID	Database	p-HPhLA	p-HBA	p-HPhAA	PhPA	p-HPhPA	PhLA	5HIAA	3ILA	3ICA	3IAA	3IPA	IL_6	PCT	NSE	S100	Time from admission, days	Age	Sex	Type of Diagnosis	Body temperature	Glasgow coma scale	Meningeal signs	Lung ventilation	Positive CSF culture	Blood leucocytes count	CRB in blood	Blood glucose	CSF lactate	CSF glucose	Leucocytes count in CSF	Lymphocytes in CSF	Neutrophiles in CSF, %	CSF protein	group	Death
122616	0	1	754.1	55.53	138.1	0	0	47.38	284.8	12.09	11.53	41.47	7.093	7.49	0.068	2.31	0.621	6	63	0	Tumors	36.5	11	0	1	0	6.5	30.98	7.54		2.3	1	100		0.9	0	0
122733	0	1	439	36.94	70.27	0	0	35.86	118.1	8.569	7.621	18.47	6.11	2362	0.02	3.94	0.792	7	63	0	Tumors	36.4	11	0	1	0	7.4	25.93	3.32		2.2	4	72	27	1.1	0	0
123145	0	1	245.4	24.84	85.78	0	0	26.3	0	3.422	8.937	22.3	0	1.51	0.02	0.999	0.191	13	63	0	Tumors	36.4	11	0	1	0	9.7	33	4.72		1.8	8	73	25	0.9	0	0
123516	0	1	502.3	52.35	65.37	0	0	39.27	0	3.573	17.28	11.3	0	9.75	0.02	0.869	0.198	18	63	0	Tumors	36.5	11	0	1	0	10.4	9.9	3.98		2.2	1	100		0.5	0	0
123578	0	1	551	144.1	149.4	0	0	40.04	65.45	0	16.05	10.08	0	6.23	0.05	1.33	0.197	19	63	0	Tumors	36.4	11	0	1	0	9	6.04	4.01		4.2	2	60	39	0.5	0	0
102590	1	1	369.5	56.78	131.2	0	0	42.82	22.1	5.04	13.18	24.47	0	6.63	0.497	0.133	1.63	15	25	1	Haemorrage	36.8	8	0	0	0	5.8	1.7	5.61		4	1	100		0.5	0	0
105798	2	1	335.2	26.46	100.9	0	0	34.07	0	0	11.44	21.53	0	10.61	0.066	1.29	0.12	1	70	0	Stroke	36.6	12	0	1	0	11.5	55.79	5.82		4	16	27	72	0.6	0	0
118423	3	1	378.2	14.82	266.3	0	0	61.68	0	4.115	5.703	19.12	0	148.5	0.031	1.33	0.745	1	49	1	Haemorrage	37	8	1	1	1	13.9	76.96	6.37		3.9	55	28	81	0.6	1	0
118566	3	1	1510	44.19	906.5	0	0	162.9	343.2	20.74	10.13	58.33	0	5000	0.066	9.26	18.01	2	49	1	Haemorrage	36.9	8	1	0	1	13.9	76.96	6.37		0.2	18	8	92	1.6	1	0
122206	3	1	4291	239	45530	0	28.66	1650	162.5	363.4	106	332.6	295.4	5000	0.573	6.3	11.48	50	49	1	Haemorrage	36.8	8	1	1	1	31.7	30.79	6.16		0.01	2936	3	96	4.9	1	0
104971	4	1	386.3	79.38	372.9	0	0	278.1	0	36.58	39.4	34.22	5.317	5000	0.923	0.261	0.567	9	63	0	Stroke	37.1	14	1	0	0	9	265.58	17.87		10.3	71	26	71	4.8	0	0
105573	4	1	326.6	97.51	544.6	0	0	172.9	0	27.2	29.95	14.59	0	45.07	0.466	0.105	1.01	19	63	0	Stroke	37.8	14	1	0	0	9.4	150	9.05		8.1	17	55	42	2.8	0	0
122735	5	1	1525	31.58	283.4	0	0	173.1	190.6	30.68	9.301	126.7	2.103	54.89	0.035	2.37	0.726	1	73	1	Tumors	36.7	12	0	0	0	4	10.74	6.26		2.6	139	13	84	0.5	1	1
123330	5	1	930.1	35.14	272.9	0	0	99.87	0	9.115	10.75	32.37	0	210	0.02	0.944	0.142	10	73	1	Tumors					0	5.5	5	6.46		2.8	11	78	20	0.6	0	1
111831	6	1	123.6	9.11	15.27	0	0	13.22	30.65	0	4.431	13.14	0	1.5	0.02	2.41	0.771	60	28	0	TBI	36.6	8	1	0	0	10.4	90.61	5.82		3.8	1	100		0.3	0	0
109924	6	1	106.3	6.672	46.26	0	0	15.27	38.82	0	4.159	15.57	0	9.93	0.068	2.18	0.521	30	28	0	TBI	39.4	10	1	0	0	13.3	122.49	6.09		3.9	3	100		0.3	0	0
107945	7	1	862.1	98.51	259.9	0	0	154	61.91	39.36	25.91	48.44	15.15	897.3	0.02	1.28	1.44	1	50	1	Tumors	36.7	15	0	0	0	4	0.9	5.15		3.4	28	96	3	1.4	0	0
108044	7	1	496	18.12	98.18	0	0	51.67	278.8	12.5	8.48	67.6	7.383	595	0.122	6.13	0.936	2	50	1	Tumors	36.6	15	0	0	0	3.8	0.9	5.3		3.1	93	10	10	1	0	0
110442	8	1	286.4	9.888	232.1	0	10.49	50.11	99.7	10.39	5.728	81.42	0	436	0.036	1.9	0.514	19	40	1	TBI	36.7	13	1	0	0	5	10	5.43		2.4	9	100	60	0.9	0	0
123321	9	1	444.5	35.92	52.17	0	0	76.01	0	0	13.12	9.4	2.04	5.17	0.04	1.73	0.131	23	82	0	TBI	36.6	11	0	1	0	15.4	80.81	5.21		3	19	32	68	0.8	0	0
109599	10	1	1201	26.49	140.4	0	0	98.58	510.3	22.25	24.18	87.22	0	2594	0.02	3.54	0.553	1	48	0	TBI	36.8	14	1	0	0	10	48.19	5.94		2.2	577	96	4	0.8	0	0
109655	10	1	218.7	33.42	33.37	0	0	81.96	0	2.91	27.29	7.745	0	784.7	0.02	0.341	0.061	2	48	0	TBI	36.8	14	1	0	0	14	70.15	5.42		2.1	152	100	5	0.7	0	0
105190	11	1	1238	60.51	222.6	0	11.29	67.67	377	15.2	11.63	163.5	10.27	70.49	0.028	1.8	0.682	15	56	1	Tumors	36.6	15	0	0	0	10.9	0.6	6.88		5.6	8	100	42	0.5	0	0
105432	11	1	1047	51.46	1075	0	8.822	54.2	322.3	13.78	7.818	133.7	6.99	81.64	0.032	3.2	0.502	19	56	1	Tumors	36.6	15	0	0	0	6.6	0.35	6.17		5	6	56	42	0.5	0	0
106460	11	1	378.7	30.96	117.1	0	0	35.24	112.3	3.136	7.274	27.66	0	10.72	0.02	3.01	0.492	34	56	1	Tumors	36.9	15	0	0	0	13.8	0.5	6.23		4.3	31	96	3	0.3	0	0
112970	12	1	888.9	136.8	172.2	0	0	80.17	195.7	4.56	5.444	16.88	0	11.48	0.041	1.34	0.218	97	50	0	TBI	36.5	11	0	0	0	23.9	150	4.98		4.3	2	75	25	0.5	0	0
122619	13	1	248.7	16.51	26.41	0	0	26.55	85.37	4.878	7.823	38.55	6.348	9.74	0.045	3.62	0.933	5	57	0	Stroke	36.9	15	0	0	0	6	6	6.79		3.5	2	57	43	0.8	0	0
123282	13	1	221.4	29.48	40.59	0	0	42.54	0	2.911	8.022	22.39	4.269	4.71	0.02	0.924	0.182	13	57	0	Stroke	36.6	15	0	0	0	7	8	5.64		3.4	3	75	25	1	0	0
122202	14	1	413.4	16.99	78.79	0	0	36.47	239.3	3.529	8.473	24.89	0	38.18	0.078	4.83	7.74	8	50	1	Haemorrage	36.9	11	0	0	0	12.2	113.98	4.95		2.5	2	50	50	0.4	0	0
122305	14	1	1063	27.23	150.5	0	8.225	60.26	281.5	4.737	4.83	32.97	0	71.05	0.105	5.37	8.88	9	50	1	Haemorrage	36.8	11	0	0	0	3	71.15	6.06		3.8	2	67	31	0.2	0	0
122474	14	1	591.5	17.38	50.37	0	0	35.81	209.2	2.956	6.962	13.86	0	62.87	0.072	3.74	2.68	12	50	1	Haemorrage	36.4	11	0	0	0	9.6	48.2	4.7		2.6	1	100	50	0.3	0	0
122814	14	1	832.7	25.68	305.2	0	0	66.98	201.8	5.035	5.78	24.45	0	60.57	1.58	0.123	4.38	16	50	1	Haemorrage	36.8	11	0	0	0	8.9	82.51	5.6		3.6	2	50	50	0.3	0	0
122814	14	1	872	23.23	324.2	0	0	68.82	202.4	5.652	5.579	25.07	0	61.32	1.5	0.122	3.92	23	50	1	Haemorrage	36.8	11	1	0	0	9.2	31.57	5.09		3.1	1	100	50	0.2	0	0
113581	15	1	1195	34.78	7546	0	0	103.9	443.7	40.99	5.495	701.8	0	106	0.65	0.142	3.33	1	42	0	TBI	36.8	11	0	0	0	13.1	43.97	4.96		2.5	46	83	15	0.7	0	0
113581	15	1	1246	36.31	7545	0	0	107.5	425.4	39.64	5.719	667.2	0	112.3	1.85	0.15	3.69	14	42	0	TBI	36.6	11	0	0	0	17.7	49.3	5.07		3.4	14	73	24	0.2	0	0
116141	15	1	936.5	107.1	899.4	0	0	51.63	369.2	15.02	14.38	77	0	4.81	0.059	3.18	0.62	30	42	0	TBI	36.1	11	1	0	0	13	38.66	3.83		3	7	90	1	0.3	0	0
118648	15	1	577.3	230.2	186.1	0	0	31.61	45.38	2.938	19.92	10.94	0	1.5	0.024	1.5	0.149	64	42	0	TBI	36.5	11	1	1	0	12.2	130	6.37		3.2	1	100	9	0.7	0	0
109600	16	1	187.8	8.307	181.5	0	0	18.62	101.7	2.767	3.951	40.97	0	22.7	0.044	4.17	0.577	13	23	0	TBI	36.7	14	0	0	0	6.5	21.3	5.22		3.4	1	100	50	0.3	0	0
113808	17	1	3547	481.6	468.9	0	0	311.3	168.9	20.23	13.29	20.98	0	301.8	0.093	1.43	1.65	10	64	1	TBI	36.8	8	0	1	1			4.21							1	1
113966	17	1	1734	42.08	4089	0	0	421.4	31.65	58.37	10.57	49.79	3.534	16.72	0.105	1.39	0.246	13	64	1	TBI	36.2	8	0	1	1	11.4	248	10.1							1	1
114111	17	1	5761	593.7	757.6	0	0	505.6	215.5	22.05	31.73	45.6	0	90.98	0.096	0.725	0.197	14	64	1	TBI	35.8	8	0	1	1										1	1
114170	17	1	4300	466.2	452.3	0	0	361.4	120.2	15.99	17.29	46.89	0	39.81	0.104	0.917	0.242	15	64	1	TBI	35.8	8			1										1	1
114295	17	1	2491	35.05	4413	0	0	668.4	326.9	202.5	10.27	120.5	4.269	17.75	0.113	1.15	0.416	16	64	1	TBI	35.8	8			1					3.7	11	48	50	0.5	1	1
123626	18	1	165.1	105.9	170.6	0	0	94.69	0	21.08	55.94	16.27	6.925	5.76	0.026	1.07	0.579	55	26	1	TBI	36.4	11	0	0	0	7	10	4.35		2.7	74	26	73	4.4	0	0
107627	19	1	934.5	26.42	294.9	0	0	112.3	242.9	26.34	9.412	28.98	0	1294	0.032	0.351	1.13	37	49	1	Haemorrage	36.9	14	0	1	0	10	36.16	8.07		3.4	3	36	62	1.5	0	0
113172	20	1	601.3	323.9	154.5	0	0	54.37	0	0	14.21	19.8	0	1.5	0.02	0.553	0.074	2	58	0	Stroke	37	14	0	0	0	7.4	58.41	4.58		3.8	3	50	50	0.7	0	0
110799	21	1	170.6	11.38	122.9	0	0	16.42	177.5	2.062	4.243	16.54	0	5.37	0.02	0.441	0.574	180	40	1	TBI	36.4	14	0	0	0	6	0.7	5.64		3.9	2	100	50	0.3	0	0
112682	22	1	914.2	132.4	925.1	0	0	90.21	119.6	23.07	10.98	21.11	4.407	508.1	0.097	12.32	2.53	76	59	0	TBI	36.5	6	0	0	0	10	50	10.2		2.6	3	50	50	0.8	0	1
103687	23	1	8195	98.75	2470	0	0	6953	259.2	1959	30.01	378.3	4.103	5000	0.187	25.38	30.97	24	66	1	Haemorrage	36.8	10	0	1	1	23.4	130.96	7.56		0.1	286	5	91	5.9	1	1
103701	23	1	3558	22.87	1938	0	0	1994	305.9	901.9	88.23	204.1	0	5000	0.218	37.77	39	25	66	1	Haemorrage	36.9	10	0	1	1	23	131	10.29		0.1	1685	11	84	4.7	1	1
104091	23	1	4206	11.1	5607	0	0	848.5	376.5	558.3	19.55	217.2	9.936	5000	0.789	370	39	30	66	1	Haemorrage	37.4	8	0	1	1	8.6	31.6	8.1		0.4	2085	5	93	7.8	1	1
260221	23	1	2947	19.18	3167	0	8.534	622.2	381.5	475.7	13.11	247.1	6.589	5000	3.9	0.659	3.7	29	66	1	Haemorrage	36.4	8	0	1	1	26.3	45.78	11.62		0.3	1333	20	77	4.5	1	1
122304	24	1	455.4	31.27	82.36	0	0	54.9	0	5.324	11.68	45.58	2.035	104.4	0.021	1.94	1.07	1	62	0	Stroke	38.5	6	0	1	1	11.4	44.36	10.7		5.9	6	60	37	0.7	1	1
123577	25	1	561.5	59.85	167.2	0	0	52.82	0	0	4.195	7.435	0	4.06	0.031	0.755	0.074	32	39	0	TBI	38.6	15	0	0	0	5.9	8.92	5.27		2.8	1	100		0.5	0	0
114103	26	1	486.8	12.61	2470	0	0	66.35	121	4.297	5.905	79.49	0	3.4	0.047	2.91	0.682	22	28	0	TBI	36.9	11	0	0	0	12	54			3.8	1	100		0.2	0	0
119475	27	1	261.4	12.32	65.82	0	0	33.15	35.09	17.66	6.349	28.13	2.34	104.8	0.02	0.423	0.796	21	35	0	Stroke	36.8	13	0	0	0										0	0
104093	28	1	103	10.86	17.93	0	0	7.29	29.82	0	3.822	24.81	2.711	7.66	0.02	2.13	0.941	9	30	0	TBI	36.7	11	0	0	0	9.2	20.55	4.54		2.7	1	100	50	0.7	0	0
104530	28	1	632.6	23.14	125.1	0	0	59.69	223.7	27.15	8.044	41.29	6.517	304.1	0.092	1.79	0.478	6	30	0	TBI	36.6	11	0	0	0	11.3	2.57	5.77		1.7	143	88	11	1.2	0	0
104627	28	1	684.2	16.76	268.6	0	0	71.95	78.11	19.91	5.199	43.17	3.957	5000	0.063	2.43	0.417	7	30	0	TBI	36.2	11	0	0	0	11.3	2.57	5.77		1.7	61	43	54	0.9	0	0
104692	28	1	655.5	22.68	256	0	0	48.85	142.1	10.24	5.648	29.46	0	705.2	0.058	2.62	0.807	8	30	0	TBI	36.3	11	0	0	0	11.3	2.57	5.77		3	96	86	14	0.5	0	0
104972	28	1	540.8	29.91	314.6	0	0	108.3	0	17.23	7.635	23.8	0	662.9	0.583	0.11	1.32	12	30	0	TBI	36.6	11	0	0	0	10.9	0.64	4.87		1.6	16	78	20	1.1	0	0
105446	28	1	263.8	22.71	387.1	0	0	29.49	0	11.26	12.9	73.64	0	24.78	0.029	0.972	0.262	18	30	0	TBI	36.6	11	0	0	0	10.8	16.17	4.06		1.8	7	94	5	1.1	0	0
111845	29	1	921.1	76.2	222.3	0	0	83.22	648.5	13.09	14.46	61.59	0	9.92	0.111	3.29	0.692	11	58	1	Haemorrage	36.6	7	0	1	0	7	47	6.91		4.28	2	50	50	0.3	0	0
113573	29	1	409.9	105.6	417.4	0	0	52.19	0	0	5.019	39	0	5.55	0.052	1.18	0.065	34	58	1	Haemorrage	36.5	7	0	0	0	7.7	124	5.84							0	0
112700	30	1	304.3	53.97	81.33	0	0	75.27	20.12	0	9.43	23.42	0	53.06	0.036	1.74	6.47	18	66	0	Stroke	36.2	10	0	1	0	8	97	7							0	1
260521	31	1	2416	24.01	361.9	0	0	735.5	69.86	471.7	12.46	83.76	0	5000				1	22	0	Infection	36.4	6	1	1	1	11.8	70	3.98		0.1	3750	3	94	7.2	1	1
280521	31	1	1903	18.66	1827	0	0	428.6	79.83	155.7	9.386	95.5	0	2636		0.112		3	22	0	Infection	36.8	6	1	1	1	6	66	8.28		4.4	244	6	92	3.8	1	1
113228	32	1	4318	180.1	363.2	0	0	673.9	388.6	207.6	13.58	257.2	0	4007	0.056	2	4.68	58	52	0	Haemorrage	36.6	8	1	1	1	13.7	26.57	16.23		0.6	2133	7	89	1.4	1	1
113507	32	1	1401	23.15	197.4	0	0	497.2	115.5	207.9	11.02	39.75	3.95	3228	0.02	2.25	10.82	62	52	0	Haemorrage	36.7	8	1	1	1	7.9	30.6	7.62		0.6	1030	15	83	1.7	1	1
112683	32	1	2991	27.16	326.3	0	0	708.3	84.97	112.3	29.44	65.55	0	1222	0.02	1.64	1.06	51	52	0	Haemorrage	37	8	1	1	1	22.2	30.23	4.65		0.4	2000	5	88	0.7	1	1
115025	32	1	2750	58.35	3129	0	0	1674	117.6	361.7	11.91	176.5	10.72	5000	0.02	4.62	12.79	78	52	0	Haemorrage	36.9	8	1	1	1	14.6	0.8	3.62		0.1	733	5	92	2.5	1	1
115264	32	1	2410	47.82	3894	0	0	537.5	143.1	482.9	11.72	148.1	23.27	5000	0.044	81.04	39	81	52	0	Haemorrage	36.6	8	1	1	1	8.4	15.39	5.44		1.3	2133	2	96	4.5	1	1
112583	33	1	265.8	42.08	70.69	0	0	36.98	23.32	10.79	12.71	56.29	3.099	177.2	0.02	0.925	0.99	7	61	0	TBI	36.6	15	0	0	0	6.1	0.7	6		3	6	74	25	2	0	0
113179	33	1	390.1	34.29	105.4	0	8.412	48.94	41.53	9.313	10.49	142.6	22.85	176.7	0.068	0.581	0.427	14	61	0	TBI	36.6	15	0	0	0	8	0.7	6.1		2.6	24	74	22	2.6	0	0
113452	33	1	649.7	165.4	191.2	0	0	48.23	42.13	7.549	21.56	31.48	4.003	35.73	0.046	1.04	0.297	18	61	0	TBI	36.6	15	0	0	0	6.9	0.7	5.32		3.1	39	81	16	0.9	0	0
112113	34	1	308.8	7.553	33.1	0	0	27.86	221.8	4.475	5.819	23.78	6.604	1791	0.052	6.41	39	41	47	0	Haemorrage	36.9	6	0	1	0	14.8	61.71	7.57		4	4	41	55	0.9	0	0
112334	34	1	114.2	27.87	26.52	0	0	52.06	0	0	15.53	11.55	0	28.51	0.023	1.04	5.25	43	47	0	Haemorrage	37.4	6	0	1	0	8.5	82.39	7.09		3.6	16	30	61	0.5	0	0
CSF_01801	35	2	1660	53.84	223.5	0	0	200.5	104.9	101.1	13.21	77.13	3.163	323.1		11.7	2.56		47	0	Tumors					0	18.65	29.5	8.4	4.2	2.5	20	13	46	4.65	1
CSF_01796	36	2	1310	30.4	84.53	0	0	184.7	38.02	112.2	9.361	86.08	9.812	5000		24.66	13.09		67	1	Tumors					0	9.8		8.8	5.8	2.9	565		98	10.33	1
CSF_01824	37	2	628.4	34.23	122.1	0	0	71.9	71.87	19.01	9.23	211.9	0	5000		12.13	14.6		26	0	Tumors					0	11.64	193.9	8.6	3.6	3.4	14	6	37	1.85	0
CSF_01895	39	2	308.5	12.58	40.02	0	0	36.31	68.37	5.832	8.767	38.27	12.57	141.3		2.23	2.5		36	0	Tumors					0	10.93		5.3	1.9	4.2	3	4	6	1.17	0
CSF_01963	40	2	543	10.29	34.87	0	0	67.98	221.4	25.45	10.98	38.16	0	5000		1.46	0.334		39	1	Tumors					0	10.92	46.6	5.3	3.8	2	2527		98	1.89	1
CSF_01996-1	41	2	822.3	34.77	103	0	0	64.81	194.4	9.741	5.248	47.24	2.465	270.6		5.02	9.17		25	0	Tumors					0	14	2.9	5.8	2.5	3.7	16	3	42	0.78	0
CSF_02033	42	2	1097	15.02	44.28	0	0	106.8	133.3	71.87	7.559	65.16	22.39	2336		6.97	0.969		19	0	Tumors					0	12.4	3.4	7.6	6.2	0.5	57	11	89	3.54	1
CSF_01983-1	43	2	669.8	26.48	47.34	0	0	78.13	122.4	18.71	6.341	37.66	10.12	5000		24.39	39		41	0	Tumors					0	15.61	64.9	7	4.4	3.3				2.58	1
CSF_01994-1	44	2	509.5	23.49	71.85	0	0	54.05	89.87	32.57	7.415	71.32	34.22	5000		68.24	39		21	1	Tumors					0	16.54			4.6	2.2	277	3	96	4.68	1
CSF_02047	47	2	522.1	36.38	32.29	0	0	47.24	49.62	17.63	3.592	31.68	14.6	1742		117.2	39		48	0	Tumors					0	9.55		4.9	3.5	3.2	160	6	94	2.48	0
CSF_02076	50	2	510.6	46.02	153.5	0	0	33.25	444.7	6.298	4.179	141.3	0	146.5		4.3	3.82		54	0	Tumors					0	12.63	29.5	6	1.8	4.4	3		6	0.25	0
CSF_02190	10	2	2926	85.87	975	86.14	24.67	250	55.95	200	56.84	1000	200	5000		370	24.5		71	0	Tumors					0	5.4		5.4							0
CSF_02137	52	2	338	30.96	80.89	0	0	23.1	96.62	2.378	3.282	28.54	2.303	51.12		1.41	0.191		58	1	Tumors					0	8.3		6	1.7	4.1	7	3	16	0.25	0
CSF_02161	54	2	924.8	8.757	76.04	0	0	99.86	152.7	22.51	5.841	69.98	6.159	516.4		16.64	4.39		30	0	Tumors					0				4.9	2.1	173	3	97	1.17	1
CSF_02180	54	2	949	10.62	99.71	0	0	108.4	234.4	24.38	4.844	75.4	14.42	620.1		4.97	1.68		30	0	Tumors					0				4.1	2.2	28	3	81	0.98	1
CSF_02325	55	2	1248	20.59	309.1	0	0	100.8	96.98	79.17	11.91	296.2	8.755	5000		9.62	2.87		26	0	Tumors					1	13.52	7.4	5.5	4.9	1.6	896	2	96	3.75	1
CSF_02208	58	2	1923	76.95	158.3	0	0	132.4	212.9	90.67	6.795	62.87	3.837	1733		2496	21.63		38	0	Tumors					0	23.29	4.6	5.1	3.6	3.7	163		97	3.65	1
CSF_02250	58	2	1925	64.3	262.1	0	0	130.2	350.6	47.83	8.1	94.63	4.534	3034		40.42	39		38	0	Tumors					0				3.8	2.6	240	8	88	3.22	1
CSF_02249	59	2	2491	18.07	403	0	0	250	178.1	200	17.47	210.5	35.25	5000		34.07	6.54		56	0	Tumors					0	10.62	83.4	7.4	6.6	0.3	3072	1	98	4.85	1
